# Supplementary material for: Inhibition of NO Biosynthetic Activities during Rehydration of Ramalina farinacea Lichen Thalli Provokes Increases in Lipid Peroxidation
Source: Plants (Basel). 2019 Jun 26;8(7):189. doi: 10.3390/plants8070189 (PMC6681199; doi:10.3390/plants8070189)
Supplement: Supplementary file 1 [file plants-08-00189-s001.zip]

Archive with 1 entries (1 files):
- plants-486126-supplementary.pptx
